# Supplementary material for: Mechanism of regulation of the Helicobacter pylori Cagβ ATPase by CagZ
Source: Nat Commun. 2023 Jan 30;14:479. doi: 10.1038/s41467-023-36218-4 (PMC9886983; doi:10.1038/s41467-023-36218-4)
Supplement: Supplementary file 4 — Source Data [file 41467_2023_36218_MOESM4_ESM.xlsx]

## Sheet: Figure 4
a Wild-type									b Base interface mutants
CagZ_WT to Cagβ-AAD1_WT									CagZ_F149A to Cagβ-AAD1_F358A
DH	INJV	Xt	Mt	XMt	NDH	Fit	DY		DH	INJV	Xt	Mt	XMt	NDH	Fit	DY
-1.00605	0.5	0	0.0055	0.06879	--	-27401.5	--		-2.65444	0.5	0	0.02	0.02441	--	-24620.6	--
-8.38578	2	0.000377404	0.00549	0.34561	-27050.9	-27375.7	324.832		-9.94962	2	0.000486973	0.01995	0.12263	-24874	-24481	-393.08
-8.49173	2	0.00188	0.00543	0.62511	-27392.7	-27321.7	-70.9519		-9.76808	2	0.00242	0.01976	0.22181	-24420.2	-24172.5	-247.683
-8.46415	2	0.00336	0.00538	0.90729	-27303.7	-27243.1	-60.6649		-9.58373	2	0.00434	0.01957	0.32194	-23959.3	-23682.6	-276.774
-8.18947	2	0.00483	0.00533	1.19215	-26417.7	-27125	707.353		-8.7601	2	0.00624	0.01938	0.42302	-21900.2	-22858.7	958.472
-8.28103	2	0.00629	0.00528	1.47969	-26713	-26938.3	225.276		-8.25543	2	0.00812	0.01919	0.52505	-20638.6	-21394.9	756.293
-8.27577	2	0.00773	0.00523	1.7699	-26696	-26618.6	-77.4529		-7.58551	2	0.00998	0.019	0.62803	-18963.8	-18756.7	-207.058
-8.26524	2	0.00916	0.00517	2.0628	-26662.1	-26005.8	-656.255		-6.2343	2	0.01182	0.01882	0.73196	-15585.7	-14519.3	-1066.42
-7.99135	2	0.01057	0.00512	2.35838	-25778.5	-24641.5	-1136.99		-4.02749	2	0.01364	0.01863	0.83685	-10068.7	-9553.48	-515.238
-6.36086	2	0.01197	0.00507	2.65664	-20518.9	-21176.3	657.415		-1.95802	2	0.01544	0.01845	0.94268	-4895.06	-5674.34	779.286
-4.0782	2	0.01335	0.00503	2.95758	-13155.5	-13820	664.492		-0.04734	2	0.01723	0.01827	1.04946	-118.345	-3377.55	3259.21
-2.45994	2	0.01472	0.00498	3.2612	-7935.29	-6363.16	-1572.13		-0.37961	2	0.01899	0.0181	1.1572	-949.022	-2123.51	1174.49
-0.69033	2	0.01607	0.00493	3.5675	-2226.87	-2820.65	593.779		-0.89094	2	0.02074	0.01792	1.26589	-2227.35	-1419.28	-808.068
-0.28244	2	0.01741	0.00488	3.87647	-911.083	-1452.36	541.279		-1.37824	2	0.02246	0.01775	1.37552	-3445.6	-999.726	-2445.87
-0.15792	2	0.01873	0.00483	4.18813	-509.42	-855.042	345.622		-1.0715	2	0.02417	0.01757	1.48611	-2678.76	-734.466	-1944.29
-0.04653	2	0.02004	0.00479	4.50247	-150.081	-552.569	402.487		-1.79532	2	0.02586	0.0174	1.59765	-4488.29	-557.821	-3930.47
-0.0475	2	0.02134	0.00474	4.81948	-153.21	-380.645	227.435		-0.46288	2	0.02753	0.01723	1.71014	-1157.21	-434.927	-722.281
0.3265	2	0.02262	0.00469	5.13918	1053.22	-274.08	1327.3		-1.0901	2	0.02918	0.01706	1.82358	-2725.24	-346.231	-2379.01
0.09724	2	0.02388	0.00465	5.46156	313.681	-203.485	517.166		-1.4912	2	0.03081	0.0169	1.93797	-3728	-280.197	-3447.81
-0.14015	2	0.02513	0.0046	5.78661	-452.093	-154.187	-297.906		-0.5134	2	0.03243	0.01673	2.05331	-1283.5	-229.711	-1053.79
	--	0.02636	0.00456	--						--	0.03402	0.01657	--
c Left side interface mutants
																																				CagZ_N178A to Cagβ-AAD1_R375A
CagZ_N178A to Cagβ- AAD1_WT									CagZ_Y181A to Cagβ-AAD1_WT									CagZ_R187A to Cagβ-AAD1_WT									CagZ_WT to Cagβ-AAD1_R375A									DH	INJV	Xt	Mt	XMt	NDH	Fit	DY
DH	INJV	Xt	Mt	XMt	NDH	Fit	DY		DH	INJV	Xt	Mt	XMt	NDH	Fit	DY		DH	INJV	Xt	Mt	XMt	NDH	Fit	DY		DH	INJV	Xt	Mt	XMt	NDH	Fit	DY		-0.93917	0.5	0	0.03	0.02441	--	-14939.3	--
-0.03131	0.5	0	0.02	0.02441	--	-25303.7	--		1.13391	0.5	0	0.02	0.02441	--	-19389.1	--		2.48879	0.5	0	0.02	0.02441	--	-28328.3	--		0.44591	0.5	0	0.02	0.02441	--	-30291.5	--		-9.02217	2	0.000730459	0.02993	0.12263	-15036.9	-14389.8	-647.102
-9.49439	2	0.000486973	0.01995	0.12263	-23736	-25270.8	1534.81		-4.41337	2	0.000486973	0.01995	0.12263	--	-19264.2	--		-5.00843	2	0.000486973	0.01995	0.12263	--	-24510.8	92.0528		-11.9488	2	0.000486973	0.01995	0.12263	-29871.9	-29785.8	-86.1061		-7.32374	2	0.00363	0.02964	0.22181	-12206.2	-13437	1230.72
-10.1315	2	0.00242	0.01976	0.22181	-25328.7	-25201.6	-127.168		-5.52468	2	0.00242	0.01976	0.22181	--	-19036.5	--		-7.25375	2	0.00242	0.01976	0.22181	-18134.4	-19671.5	-117.84		-11.3384	2	0.00242	0.01976	0.22181	-28346	-28757.8	411.839		-7.42028	2	0.00651	0.02935	0.32194	-12367.1	-12395.7	28.5991
-10.5905	2	0.00434	0.01957	0.32194	-26476.2	-25100.2	-1375.98		-5.58035	2	0.00434	0.01957	0.32194	--	-18764.7	--		-7.04665	2	0.00434	0.01957	0.32194	-17616.6	-16070.4	226.676		-10.8325	2	0.00434	0.01957	0.32194	-27081.3	-27343.4	262.088		-6.84862	2	0.00936	0.02906	0.42302	-11414.4	-11289.6	-124.819
-9.93659	2	0.00624	0.01938	0.42302	-24841.5	-24946.3	104.851		-6.80711	2	0.00624	0.01938	0.42302	-17017.8	-18439.2	1421.4		-6.86943	2	0.00624	0.01938	0.42302	-17173.6	-13330.9	-1158.06		-10.1567	2	0.00624	0.01938	0.42302	-25391.7	-25410.6	18.8529		-6.51995	2	0.01218	0.02878	0.52505	-10866.6	-10151.2	-715.334
-10.5149	2	0.00812	0.01919	0.52505	-26287.2	-24698.5	-1588.7		-7.72926	2	0.00812	0.01919	0.52505	-19323.2	-18048.3	-1274.85		-4.23937	2	0.00812	0.01919	0.52505	-10598.4	-11205.6	13.0822		-9.39161	2	0.00812	0.01919	0.52505	-23479	-22848.7	-630.309		-5.73009	2	0.01497	0.0285	0.62803	-9550.15	-9018.95	-531.204
-9.87217	2	0.00998	0.019	0.62803	-24680.4	-24265.6	-414.793		-7.38773	2	0.00998	0.019	0.62803	-18469.3	-17578.2	-891.114		-3.15601	2	0.00998	0.019	0.62803	-7890.02	-9528.08	320.604		-8.0967	2	0.00998	0.019	0.62803	-20241.8	-19667.3	-574.436		-4.77359	2	0.01773	0.02823	0.73196	-7955.98	-7930.07	-25.9112
-8.77658	2	0.01182	0.01882	0.73196	-21941.5	-23421.8	1480.35		-7.66715	2	0.01182	0.01882	0.73196	-19167.9	-17013	-2154.87		-2.30994	2	0.01182	0.01882	0.73196	-5774.85	-8183.6	335.858		-6.43245	2	0.01182	0.01882	0.73196	-16081.1	-16105.3	24.1946		-4.03638	2	0.02046	0.02795	0.83685	-6727.31	-6915.49	188.181
-8.33546	2	0.01364	0.01863	0.83685	-20838.7	-21561.7	723.014		-6.47681	2	0.01364	0.01863	0.83685	-16192	-16335.7	143.714		-1.45989	2	0.01364	0.01863	0.83685	-3649.74	-7091.29	804.279		-4.9313	2	0.01364	0.01863	0.83685	-12328.3	-12599.8	271.503		-3.20311	2	0.02316	0.02768	0.94268	-5338.51	-5995.9	657.394
-6.95797	2	0.01544	0.01845	0.94268	-17394.9	-17340.6	-54.3192		-4.85986	2	0.01544	0.01845	0.94268	-12149.6	-15530.5	3380.9		-1.23056	2	0.01544	0.01845	0.94268	-3076.41	-6193.05	907.772		-3.51125	2	0.01544	0.01845	0.94268	-8778.12	-9559.69	781.562		-2.69056	2	0.02584	0.02741	1.04946	-4484.27	-5181.11	696.84
-4.4711	2	0.01723	0.01827	1.04946	-11177.8	-10526.8	-650.946		-5.90444	2	0.01723	0.01827	1.04946	-14761.1	-14586.5	-174.658		-2.80373	2	0.01723	0.01827	1.04946	-7009.33	-5446.36	1250.33		-2.68904	2	0.01723	0.01827	1.04946	-6722.61	-7168.62	446.016		-2.54845	2	0.02849	0.02714	1.1572	-4247.42	-4471.64	224.217
-2.14979	2	0.01899	0.0181	1.1572	-5374.47	-5067.36	-307.109		-4.8465	2	0.01899	0.0181	1.1572	-12116.2	-13502.9	1386.63		-2.7501	2	0.01899	0.0181	1.1572	-6875.26	-4819.55	-216.394		-2.11552	2	0.01899	0.0181	1.1572	-5288.79	-5395.29	106.497		-2.56434	2	0.03111	0.02688	1.26589	-4273.89	-3861.53	-412.367
-0.36698	2	0.02074	0.01792	1.26589	-917.448	-2494.57	1577.12		-5.13305	2	0.02074	0.01792	1.26589	-12832.6	-12295.6	-537.048		-2.88222	2	0.02074	0.01792	1.26589	-7205.55	-4288.74	-976.253		-1.8268	2	0.02074	0.01792	1.26589	-4567.01	-4112.84	-454.17		-2.10652	2	0.0337	0.02662	1.37552	-3510.87	-3341.11	-169.762
-0.35096	2	0.02246	0.01775	1.37552	-877.395	-1387.4	510.002		-4.36429	2	0.02246	0.01775	1.37552	-10910.7	-11000.2	89.5016		-2.57822	2	0.02246	0.01775	1.37552	-6445.54	-3835.6	-384.867		-1.27465	2	0.02246	0.01775	1.37552	-3186.63	-3188.12	1.48897		-1.92802	2	0.03626	0.02636	1.48611	-3213.36	-2899.22	-314.142
-0.14656	2	0.02417	0.01757	1.48611	-366.409	-858.162	491.753		-4.40362	2	0.02417	0.01757	1.48611	-11009	-9670.16	-1338.88		-1.84907	2	0.02417	0.01757	1.48611	-4622.68	-3445.95	245.281		-1.06315	2	0.02417	0.01757	1.48611	-2657.88	-2515	-142.885		-1.54671	2	0.03879	0.0261	1.59765	-2577.84	-2524.68	-53.163
-0.14461	2	0.02586	0.0174	1.59765	-361.537	-573.402	211.865		-3.8521	2	0.02586	0.0174	1.59765	-9630.26	-8366.83	-1263.43		-1.7468	2	0.02586	0.0174	1.59765	-4367	-3108.65	382.274		-0.86728	2	0.02586	0.0174	1.59765	-2168.19	-2017.46	-150.735		-1.23998	2	0.0413	0.02585	1.71014	-2066.63	-2207.13	140.496
-0.29845	2	0.02753	0.01723	1.71014	-746.119	-404.809	-341.31		-3.17468	2	0.02753	0.01723	1.71014	-7936.69	-7146.48	-790.213		-1.33601	2	0.02753	0.01723	1.71014	-3340.03	-2814.87	-458.31		-0.8918	2	0.02753	0.01723	1.71014	-2229.5	-1643.21	-586.284		-1.42254	2	0.04377	0.0256	1.82358	-2370.9	-1937.4	-433.503
-0.27738	2	0.02918	0.01706	1.82358	-693.451	-297.307	-396.143		-2.19571	2	0.02918	0.01706	1.82358	-5489.29	-6049.05	559.762		-0.04282	2	0.02918	0.01706	1.82358	-107.055	-2557.55	-2088.62		-0.79725	2	0.02918	0.01706	1.82358	-1993.12	-1356.69	-636.43		-1.0766	2	0.04622	0.02535	1.93797	-1794.34	-1707.62	-86.7154
-0.28188	2	0.03081	0.0169	1.93797	-704.698	-224.644	-480.054		-1.60227	2	0.03081	0.0169	1.93797	-4005.67	-5094.01	1088.33		-0.03798	2	0.03081	0.0169	1.93797	-94.9447	-2330.99	-516.65		-0.81678	2	0.03081	0.0169	1.93797	-2041.96	-1133.58	-908.381		-0.86141	2	0.04864	0.0251	2.05331	-1435.69	-1511.17	75.4862
-0.26744	2	0.03243	0.01673	2.05331	-668.589	-173.167	-495.422		-1.34455	2	0.03243	0.01673	2.05331	-3361.38	-4282.85	921.468		-1.0564	2	0.03243	0.01673	2.05331	-2640.99	-2130.53	155.698		-0.75671	2	0.03243	0.01673	2.05331	-1891.77	-957.07	-934.699			--	0.05103	0.02485	--
	--	0.03402	0.01657	--						--	0.03402	0.01657	--						--	0.03402	0.01657	--						--	0.03402	0.01657	--
CagZ_Y181A to Cagβ-AAD1_R375A									CagZ_N178AY181A to Cagβ-AAD1_WT									CagZ_N178AR187A to Cagβ-AAD1_WT									CagZ_Y181AR187A to Cagβ-AAD1_WT									CagZ_N178AY181AR187A to Cagβ-AAD1_WT
DH	INJV	Xt	Mt	XMt	NDH	Fit	DY		DH	INJV	Xt	Mt	XMt	NDH	Fit	DY		DH	INJV	Xt	Mt	XMt	NDH				DH	INJV	Xt	Mt	XMt	NDH				DH	INJV	Xt	Mt	XMt	NDH
-0.29248	0.5	0	0.02	0.01953	--	-11607.9	--		0.30521	0.5	0	0.02	0.02441	--	-18413.1	--		-0.49549	0.5	0	0.02	0.02441	-4954.91				0.1049	0.5	0	0.02	0.02441	1049.04				-0.64349	0.5	0	0.02	0.02441	-6434.94
-4.07781	2	0.000389578	0.01995	0.09811	-12743.2	-11177.7	-1565.49		-6.98104	2	0.000486973	0.01995	0.12263	-17452.6	-18224.4	771.795		-2.37362	2	0.000486973	0.01995	0.12263	-5934.04				4.63609	2	0.000486973	0.01995	0.12263	11590.2				-0.55527	2	0.000486973	0.01995	0.12263	-1388.17
-2.95173	2	0.00194	0.01976	0.17745	-9224.16	-10529.5	1305.35		-7.80253	2	0.00242	0.01976	0.22181	-19506.3	-17856.9	-1649.44		-2.67493	2	0.00242	0.01976	0.22181	-6687.32				0.22936	2	0.00242	0.01976	0.22181	573.399				-0.42048	2	0.00242	0.01976	0.22181	-1051.2
-4.09507	2	0.00347	0.01957	0.25755	-12797.1	-9929.56	-2867.52		-6.69067	2	0.00434	0.01957	0.32194	-16726.7	-17376.6	649.933		-2.59823	2	0.00434	0.01957	0.32194	-6495.56				0.34056	2	0.00434	0.01957	0.32194	851.39				-0.0936	2	0.00434	0.01957	0.32194	-233.999
-2.85512	2	0.00499	0.01938	0.33842	-8922.24	-9373.3	451.069		-6.68369	2	0.00624	0.01938	0.42302	-16709.2	-16744.8	35.5584		-2.80959	2	0.00624	0.01938	0.42302	-7023.98				1.11343	2	0.00624	0.01938	0.42302	2783.56				-0.19822	2	0.00624	0.01938	0.42302	-495.544
-2.57011	2	0.00649	0.01919	0.42004	-8031.6	-8856.72	825.124		-6.48547	2	0.00812	0.01919	0.52505	-16213.7	-15913.1	-300.579		-3.19278	2	0.00812	0.01919	0.52505	-7981.96				1.69597	2	0.00812	0.01919	0.52505	4239.93				-0.29128	2	0.00812	0.01919	0.52505	-728.191
-1.87284	2	0.00798	0.019	0.50242	-5852.61	-8376.24	2523.63		-6.22942	2	0.00998	0.019	0.62803	-15573.6	-14829.9	-743.648		-2.73059	2	0.00998	0.019	0.62803	-6826.49				0.61762	2	0.00998	0.019	0.62803	1544.05				-0.70356	2	0.00998	0.019	0.62803	-1758.9
-1.99258	2	0.00945	0.01882	0.58557	-6226.81	-7928.68	1701.88		-4.73021	2	0.01182	0.01882	0.73196	-11825.5	-13458.7	1633.12		-2.71449	2	0.01182	0.01882	0.73196	-6786.22				-0.26678	2	0.01182	0.01882	0.73196	-666.961				-0.2052	2	0.01182	0.01882	0.73196	-512.992
-2.13272	2	0.01091	0.01863	0.66948	-6664.74	-7511.19	846.448		-4.08255	2	0.01364	0.01863	0.83685	-10206.4	-11811.5	1605.1		-2.43726	2	0.01364	0.01863	0.83685	-6093.16				-0.98289	2	0.01364	0.01863	0.83685	-2457.21				0.05172	2	0.01364	0.01863	0.83685	129.29
-2.32991	2	0.01235	0.01845	0.75414	-7280.98	-7121.21	-159.772		-4.65971	2	0.01544	0.01845	0.94268	-11649.3	-9981.73	-1667.55		-2.15852	2	0.01544	0.01845	0.94268	-5396.3				-1.15	2	0.01544	0.01845	0.94268	-2875.01				-0.1017	2	0.01544	0.01845	0.94268	-254.255
-2.336	2	0.01378	0.01827	0.83957	-7299.99	-6756.45	-543.532		-3.87688	2	0.01723	0.01827	1.04946	-9692.19	-8136.33	-1555.86		-2.8868	2	0.01723	0.01827	1.04946	-7216.99				-0.42265	2	0.01723	0.01827	1.04946	-1056.64				0.06602	2	0.01723	0.01827	1.04946	165.054
-2.19072	2	0.01519	0.0181	0.92576	-6846.01	-6414.86	-431.154		-2.39691	2	0.01899	0.0181	1.1572	-5992.27	-6450.86	458.584		-3.67041	2	0.01899	0.0181	1.1572	-9176.02				-0.35807	2	0.01899	0.0181	1.1572	-895.18				0.00209	2	0.01899	0.0181	1.1572	5.21274
-1.90948	2	0.01659	0.01792	1.01271	-5967.13	-6094.56	127.425		-1.82552	2	0.02074	0.01792	1.26589	-4563.79	-5036.12	472.327		-3.41005	2	0.02074	0.01792	1.26589	-8525.13				-0.35153	2	0.02074	0.01792	1.26589	-878.837				0.16543	2	0.02074	0.01792	1.26589	413.567
-1.71029	2	0.01797	0.01775	1.10042	-5344.67	-5793.87	449.205		-1.44865	2	0.02246	0.01775	1.37552	-3621.62	-3917.4	295.781		-2.85723	2	0.02246	0.01775	1.37552	-7143.07				-0.46701	2	0.02246	0.01775	1.37552	-1167.53				-0.00508	2	0.02246	0.01775	1.37552	-12.6993
-1.89098	2	0.01934	0.01757	1.18889	-5909.31	-5511.28	-398.036		-1.25889	2	0.02417	0.01757	1.48611	-3147.23	-3062.56	-84.6697		-2.17535	2	0.02417	0.01757	1.48611	-5438.39				-0.34241	2	0.02417	0.01757	1.48611	-856.028				-0.23811	2	0.02417	0.01757	1.48611	-595.273
-2.02948	2	0.02069	0.0174	1.27812	-6342.13	-5245.4	-1096.73		-0.82217	2	0.02586	0.0174	1.59765	-2055.42	-2418.59	363.175		-1.83364	2	0.02586	0.0174	1.59765	-4584.11				-0.4662	2	0.02586	0.0174	1.59765	-1165.5				-0.1961	2	0.02586	0.0174	1.59765	-490.258
-1.84833	2	0.02202	0.01723	1.36811	-5776.03	-4994.98	-781.052		-0.71376	2	0.02753	0.01723	1.71014	-1784.41	-1933.88	149.47		-1.55104	2	0.02753	0.01723	1.71014	-3877.61				-0.33784	2	0.02753	0.01723	1.71014	-844.609				-0.12194	2	0.02753	0.01723	1.71014	-304.859
-1.60311	2	0.02334	0.01706	1.45886	-5009.71	-4758.87	-250.841		-0.64303	2	0.02918	0.01706	1.82358	-1607.57	-1566.46	-41.1129		-1.71087	2	0.02918	0.01706	1.82358	-4277.17				-0.1955	2	0.02918	0.01706	1.82358	-488.749				0.1093	2	0.02918	0.01706	1.82358	273.245
-1.58424	2	0.02465	0.0169	1.55038	-4950.75	-4536.04	-414.707		-0.40936	2	0.03081	0.0169	1.93797	-1023.39	-1284.8	261.416		-1.43103	2	0.03081	0.0169	1.93797	-3577.58				-0.4285	2	0.03081	0.0169	1.93797	-1071.26				0.02209	2	0.03081	0.0169	1.93797	55.2271
-1.47246	2	0.02594	0.01673	1.64265	-4601.44	-4325.53	-275.906			--	0.03243	0.01673	--						--	0.03243	0.01673	--						--	0.03243	0.01673	--						--	0.03243	0.01673	--
	--	0.02722	0.01657	--
d CagZ C-terminal peptides
CagZ-24 to Cagβ-AAD1WT									CagZ-20 to Cagβ-AAD1_WT									CagZ-14 to Cagβ-AAD1_WT									CagZ-12a to Cagβ-AAD1_WT
DH	INJV	Xt	Mt	XMt	NDH	Fit	DY		DH	INJV	Xt	Mt	XMt	NDH	Fit	DY		DH	INVJ	Xt	Mt	XMt	NDH				DH	INVJ	Xt	Mt	XMt	NDH
-0.84305	0.5	0	0.02	0.02441	--	-14399	--		-0.01147	0.5	0	0.02	0.02441	--	-1689.74	--		-0.877847	0.5	0	0.02	0.0244081	-8778.47				0.163973	0.5	0	0.02	0.0244081	1639.73
-5.45531	2	0.000486973	0.01995	0.12263	--	-14371.7	--		-1.42062	2	0.000486973	0.01995	0.12263	--	-1673.76	--		0.114737	2	0.000486973	0.0199513	0.122639	286.843				-0.0587424	2	0.000486973	0.0199513	0.122639	-146.856
-6.04534	2	0.00242	0.01976	0.22181	-14276	-14316.7	40.6724		-1.09602	2	0.00242	0.01976	0.22181	--	-1643.42	--		-0.305084	2	0.00242307	0.0197577	0.221839	-762.71				0.183871	2	0.00242307	0.0197577	0.221839	459.678
-6.03421	2	0.00434	0.01957	0.32194	-14248.2	-14240.3	-7.86318		-1.57615	2	0.00434	0.01957	0.32194	-1721.72	-1605.15	-116.57		-0.430641	2	0.00434049	0.019566	0.322021	-1076.6				0.463679	2	0.00434049	0.019566	0.322021	1159.2
-5.95477	2	0.00624	0.01938	0.42302	-14049.6	-14131.7	82.1015		-1.79985	2	0.00624	0.01938	0.42302	--	-1556.63	--		-0.540914	2	0.0062395	0.019376	0.423201	-1352.29				-0.22893	2	0.0062395	0.019376	0.423201	-572.326
-5.92211	2	0.00812	0.01919	0.52505	-13967.9	-13971.4	3.50131		-1.49326	2	0.00812	0.01919	0.52505	-1514.48	-1495.06	-19.4239		-0.52112	2	0.00812037	0.019188	0.525394	-1302.8				0.00799518	2	0.00812037	0.019188	0.525394	19.988
-5.84335	2	0.00998	0.019	0.62803	-13771	-13723.5	-47.5563		-1.42976	2	0.00998	0.019	0.62803	-1355.73	-1417.3	61.5679		-0.535342	2	0.00998336	0.0190017	0.628615	-1338.36				-0.181991	2	0.00998336	0.0190017	0.628615	-454.977
-5.65942	2	0.01182	0.01882	0.73196	-13311.2	-13317.2	5.95122		-1.36463	2	0.01182	0.01882	0.73196	-1192.92	-1320.54	127.613		-0.557044	2	0.0118287	0.0188171	0.732878	-1392.61				0.0739791	2	0.0118287	0.0188171	0.732878	184.948
-5.42286	2	0.01364	0.01863	0.83685	-12719.8	-12610	-109.81		-1.37788	2	0.01364	0.01863	0.83685	-1226.03	-1203.52	-22.5108		-0.766833	2	0.0136567	0.0186343	0.838202	-1917.08				0.204193	2	0.0136567	0.0186343	0.838202	510.482
-4.87992	2	0.01544	0.01845	0.94268	-11362.4	-11334.9	-27.5432		-1.25505	2	0.01544	0.01845	0.94268	-918.972	-1068.3	149.327		-0.432349	2	0.0154675	0.0184532	0.9446	-1080.87				0.207763	2	0.0154675	0.0184532	0.9446	519.408
-3.98723	2	0.01723	0.01827	1.04946	-9130.71	-9175.82	45.1086		-1.31152	2	0.01723	0.01827	1.04946	-1060.13	-921.428	-138.698		-0.410106	2	0.0172615	0.0182739	1.05209	-1025.26				0.0537257	2	0.0172615	0.0182739	1.05209	134.314
-2.84795	2	0.01899	0.0181	1.1572	-6282.54	-6339.31	56.7724		-1.21364	2	0.01899	0.0181	1.1572	-815.45	-773.218	-42.2318		-0.442316	2	0.0190388	0.0180961	1.16069	-1105.79				-0.0571072	2	0.0190388	0.0180961	1.16069	-142.768
-1.86754	2	0.02074	0.01792	1.26589	-3831.51	-3841.41	9.89545		-1.17183	2	0.02074	0.01792	1.26589	-710.906	-634.548	-76.3581		-0.548044	2	0.0207996	0.01792	1.27042	-1370.11				0.228138	2	0.0207996	0.01792	1.27042	570.346
-1.19041	2	0.02246	0.01775	1.37552	-2138.67	-2265.24	126.571		-1.08573	2	0.02246	0.01775	1.37552	-495.663	-513.246	17.5834		-0.514919	2	0.0225443	0.0177456	1.38129	-1287.3				0.484225	2	0.0225443	0.0177456	1.38129	1210.56
-1.12634	2	0.02417	0.01757	1.48611	-1978.5	-1396.54	-581.954		-1.04914	2	0.02417	0.01757	1.48611	-404.194	-412.508	8.31365		-0.491094	2	0.024273	0.0175727	1.49332	-1227.73				0.0486683	2	0.024273	0.0175727	1.49332	121.671
-0.65673	2	0.02586	0.0174	1.59765	-804.472	-915.207	110.735		-1.06544	2	0.02586	0.0174	1.59765	-444.941	-331.687	-113.255		-0.522093	2	0.0259859	0.0174014	1.60653	-1305.23				0.0219403	2	0.0259859	0.0174014	1.60653	54.8508
-0.5822	2	0.02753	0.01723	1.71014	-618.161	-633.526	15.3648		-1.01488	2	0.02753	0.01723	1.71014	-318.536	-268.075	-50.4609		-0.538483	2	0.0276832	0.0172317	1.72094	-1346.21				0.193936	2	0.0276832	0.0172317	1.72094	484.841
-0.50795	2	0.02918	0.01706	1.82358	-432.528	-458.324	25.7963		-0.93736	2	0.02918	0.01706	1.82358	-124.738	-218.381	93.6429		-0.56943	2	0.0293653	0.0170635	1.83657	-1423.58				0.178932	2	0.0293653	0.0170635	1.83657	447.329
-0.36299	2	0.03081	0.0169	1.93797	-70.1175	-343.216	273.098		-0.87588	2	0.03081	0.0169	1.93797	28.9726	-179.543	208.515		-0.638841	2	0.0310322	0.0168968	1.95344	-1597.1				-0.0363499	2	0.0310322	0.0168968	1.95344	-90.8746
-0.30689	2	0.03243	0.01673	2.05331	70.1175	-263.982	334.099		-0.89905	2	0.03243	0.01673	2.05331	-28.9725	-149.025	120.052		-0.528873	2	0.0326841	0.0167316	2.07156	-1322.18				0.365937	2	0.0326841	0.0167316	2.07156	914.843
	--	0.03402	0.01657	--						--	0.03402	0.01657	--						--	0.0343214	0.0165679	--						--	0.0343214	0.0165679	--

## Sheet:  Figure 5c
		c inset

## Sheet:  Figure 6
Source data for Fig 6
a
WT
	0.01 μM	0.0501	0.0621	0.0602
	0.02 μM	0.2161	0.2161	0.1971
	0.03 μM	0.5127	0.5184	0.4886
	0.04 μM	0.6477	0.6401	0.5919
R241A						R241K
	0.01 μM	-0.0061	-0.011	-0.0121			0.01 μM	-0.0127	0.0129	0.004
	0.02 μM	-0.0142	-0.0146	-0.0072			0.02 μM	0.0088	0.013	0.0067
	0.03 μM	-0.0136	-0.0169	-0.0239			0.03 μM	0.0082	0.0042	0.0084
	0.04 μM	-0.0252	-0.0099	-0.0202			0.04 μM	0.0272	0.0279	0.0278
K244A
	0.01 μM	0.001	-0.0203	0.0129
	0.02 μM	-0.0102	-0.0178	0.0251
	0.03 μM	-0.0272	-0.018	0.0109
	0.04 μM	-0.0133	-0.0016	0.0081
E551A						E551Q
	0.01 μM	-0.0123	-0.0014	-0.007			0.01μM	-0.0043	-0.0047	-0.0118
	0.02 μM	-0.022	-0.0198	-0.0353			0.02μM	-0.0233	-0.0188	-0.0278
	0.03 μM	-0.0298	-0.027	-0.0392			0.03μM	0.0076	0.0037	0.0071
	0.04 μM	-0.0151	-0.0092	-0.016			0.04μM	0.0005	-0.0127	-0.0133
b
Cagβ1						Cagβ1/CagZ
0	0	0	0				0	0	0
0.008 μM	0.175	0.094	0.035			0.008 μM	0.004	0.0042	0.0038
0.016 μM	0.35	0.217	0.312			0.016 μM	0	0.001	0
0.024 μM	0.426	0.358	0.398			0.024 μM	0	0.002	0
0.032 μM	0.5	0.473	0.48			0.032 μM	0	0.001	0
0.04 μM	0.71	0.62	0.667			0.04 μM	0	0.002	0
c with Cagβ1 in 0.04 μM
CagZ
0	0.641	0.68	0.615	0.615	0.667	0.615
0.008 μM	0.485	0.527	0.502	0.654	0.635	0.606
0.016 μM	0.41	0.389	0.401	0.695	0.72	0.614
0.024 μM	0.361	0.317	0.343	0.696	0.691	0.635
0.032 μM	0.314	0.23	0.24	0.704	0.723	0.616
0.04 μM	0.209	0.167	0.142	0.629	0.701	0.624
d
Cagβ1	CagZ	β+Z	β+50*Z-24	β+100*Z-24	β+50*Z-20	β+100*Z-20
0.422	0.01	0.015	0.496	0.531	0.482	0.521
0.439	0.027	0.023	0.515	0.524	0.482	0.515
0.405	0.017	0.006	0.484	0.517	0.458	0.501

## Sheet: Supplementary Figure 3
		b

## Sheet: Supplementary Figure 4
a
b
CagZ_Y81F to Cagβ-AAD1_E314A									CagZ_K85A to Cagβ-AAD1_E314A									CagZ_S124A to Cagβ-AAD1_S453A									CagZ_D125A to Cagβ-AAD1_N452A									CagZ_R133A to Cagβ-AAD1_E462A									CagZ_Q150A to Cagβ-AAD1_D356A
DH	INJV	Xt	Mt	XMt	NDH	Fit	DY		DH	INJV	Xt	Mt	XMt	NDH	Fit	DY		DH	INVJ	Xt	Mt	XMt	NDH				DH	INJV	Xt	Mt	XMt	NDH	Fit	DY		DH	INVJ	Xt	Mt	XMt	NDH				DH	INJV	Xt	Mt	XMt
0.46783	0.5	0	0.0248	0.02441	--	-32149.4	--		-1.26495	0.5	0	0.0248	0.02441	--	-36602.5	--		-0.991262	0.5	0	0.01	0.0488162	-9912.62				-0.77147	0.5	0	0.02	0.02441	--	-32418.8	--		-0.82427	0.5	0	0.02	0.0244081	-8242.7				-0.7646	0.5	0	0.012	0.02034
-14.8154	2	0.000603846	0.02474	0.12263	-29869.8	-32137.4	2267.67		-17.7563	2	0.000603846	0.02474	0.12263	-35799	-36588.3	789.275		-15.7892	2	0.000486973	0.00997565	0.245278	-39473				-13.328	2	0.000486973	0.01995	0.12263	-33320.1	-32404.8	-915.274		-15.0492	2	0.000486973	0.0199513	0.122639	-37623				-9.19508	2	0.000243486	0.01197	0.1022
-15.3217	2	0.003	0.0245	0.22181	-30890.5	-32112.7	1222.24		-16.9185	2	0.003	0.0245	0.22181	-34109.8	-36558.5	2448.69		-16.2186	2	0.00242307	0.00987885	0.443678	-40546.5				-14.0076	2	0.00242	0.01976	0.22181	-35018.9	-32375.3	-2643.68		-16.2951	2	0.00242307	0.0197577	0.221839	-40737.7				-9.29962	2	0.00121	0.01185	0.18484
-15.8563	2	0.00538	0.02426	0.32194	-31968.4	-32078.5	110.115		-17.874	2	0.00538	0.02426	0.32194	-36036.3	-36516.1	479.86		-16.4173	2	0.00434049	0.00978298	0.644043	-41043.3				-13.0387	2	0.00434	0.01957	0.32194	-32596.7	-32332.7	-264.032		-16.57	2	0.00434049	0.019566	0.322021	-41425.1				-9.2629	2	0.00217	0.01174	0.26828
-16.2436	2	0.00774	0.02403	0.42302	-32749.1	-32031.6	-717.484		-17.8414	2	0.00774	0.02403	0.42302	-35970.6	-36455.9	485.367		-12.6118	2	0.0062395	0.00968802	0.846403	-31529.4				-11.6929	2	0.00624	0.01938	0.42302	-29232.3	-32271.1	3038.82		-16.1966	2	0.0062395	0.019376	0.423201	-40491.6				-9.04171	2	0.00312	0.01163	0.35252
-16.0361	2	0.01006	0.02379	0.52505	-32330.9	-31967.2	-363.678		-18.119	2	0.01006	0.02379	0.52505	-36530.2	-36369	-161.254		-2.46772	2	0.00812037	0.00959398	1.05079	-6169.3				-11.7179	2	0.00812	0.01919	0.52505	-29294.8	-32179.7	2884.86		-15.9682	2	0.00812037	0.019188	0.525394	-39920.6				-9.0835	2	0.00406	0.01151	0.43754
-15.7718	2	0.01237	0.02356	0.62803	-31797.9	-31876.5	78.6022		-18.8198	2	0.01237	0.02356	0.62803	-37943.1	-36237.6	-1705.51		-0.601543	2	0.00998336	0.00950083	1.25723	-1503.86				-12.5527	2	0.00998	0.019	0.62803	-31381.8	-32035.9	654.109		-15.7556	2	0.00998336	0.0190017	0.628615	-39388.9				-9.16809	2	0.00499	0.0114	0.52336
-15.9615	2	0.01465	0.02333	0.73196	-32180.5	-31743	-437.461		-18.6574	2	0.01465	0.02333	0.73196	-37615.6	-36024.1	-1591.56		-0.410763	2	0.0118287	0.00940856	1.46576	-1026.91				-13.4995	2	0.01182	0.01882	0.73196	-33748.9	-31788.2	-1960.66		-13.8341	2	0.0118287	0.0188171	0.732878	-34585.3				-8.70441	2	0.00591	0.01129	0.60997
-16.0274	2	0.01691	0.02311	0.83685	-32313.3	-31533	-780.328		-18.5773	2	0.01691	0.02311	0.83685	-37454.3	-35635.8	-1818.48		-0.209921	2	0.0136567	0.00931717	1.6764	-524.802				-13.5305	2	0.01364	0.01863	0.83685	-33826.3	-31298.4	-2527.89		-5.35908	2	0.0136567	0.0186343	0.838202	-13397.7				-7.86181	2	0.00682	0.01118	0.69737
-15.6312	2	0.01915	0.02288	0.94268	-31514.5	-31168.8	-345.712		-17.2739	2	0.01915	0.02288	0.94268	-34826.4	-34800.2	-26.261		-0.24084	2	0.0154675	0.00922662	1.8892	-602.099				-11.7043	2	0.01544	0.01845	0.94268	-29260.6	-30104.9	844.328		-0.670045	2	0.0154675	0.0184532	0.9446	-1675.11				-4.65646	2	0.00772	0.01107	0.78557
-15.553	2	0.02136	0.02266	1.04946	-31356.8	-30443	-913.805		-15.9755	2	0.02136	0.02266	1.04946	-32208.7	-32508.2	299.563		-0.271985	2	0.0172615	0.00913693	2.10418	-679.962				-9.97932	2	0.01723	0.01827	1.04946	-24948.3	-26332.5	1384.19		0.15154	2	0.0172615	0.0182739	1.05209	378.85				-2.00724	2	0.00861	0.01096	0.87455
-14.5243	2	0.02355	0.02244	1.1572	-29282.9	-28695.4	-587.498		-11.9395	2	0.02355	0.02244	1.1572	-24071.5	-25039.5	968.066		-0.480104	2	0.0190388	0.00904806	2.32138	-1200.26				-6.6125	2	0.01899	0.0181	1.1572	-16531.3	-15851.6	-679.691		0.00929757	2	0.0190388	0.0180961	1.16069	23.2439				-0.68369	2	0.0095	0.01086	0.96433
-11.5476	2	0.02571	0.02222	1.26589	-23281.5	-23768.3	486.823		-6.17089	2	0.02571	0.02222	1.26589	-12441.3	-11450.5	-990.794		-0.252197	2	0.0207996	0.00896002	2.54083	-630.492				-2.40064	2	0.02074	0.01792	1.26589	-6001.6	-5664.68	-336.923		-0.220067	2	0.0207996	0.01792	1.27042	-550.167				-0.64752	2	0.01037	0.01075	1.0549
-6.66639	2	0.02786	0.022	1.37552	-13440.3	-13590.5	150.201		-1.89917	2	0.02786	0.022	1.37552	-3828.98	-3952.17	123.187		-0.0739403	2	0.0225443	0.00887279	2.76257	-184.851				-0.62785	2	0.02246	0.01775	1.37552	-1569.63	-2128.66	559.031		-0.293179	2	0.0225443	0.0177456	1.38129	-732.947				-0.57169	2	0.01123	0.01065	1.14627
-2.88864	2	0.02997	0.02179	1.48611	-5823.87	-5431.46	-392.414		-0.40999	2	0.02997	0.02179	1.48611	-826.584	-1691.25	864.665		-0.301212	2	0.024273	0.00878635	2.98664	-753.03				-0.61986	2	0.02417	0.01757	1.48611	-1549.65	-1027.41	-522.232		-0.369452	2	0.024273	0.0175727	1.49332	-923.629				-0.64319	2	0.01209	0.01054	1.23843
-1.1136	2	0.03207	0.02158	1.59765	-2245.16	-2326.61	81.4493		0.40639	2	0.03207	0.02158	1.59765	819.331	-893.591	1712.92		-0.456322	2	0.0259859	0.00870071	3.21306	-1140.81				0.30369	2	0.02586	0.0174	1.59765	759.215	-586.098	1345.31		-0.309348	2	0.0259859	0.0174014	1.60653	-773.37				-0.55918	2	0.01293	0.01044	1.33137
-0.71629	2	0.03414	0.02137	1.71014	-1444.13	-1202.38	-241.758		0.06603	2	0.03414	0.02137	1.71014	133.119	-537.957	671.076		-0.337457	2	0.0276832	0.00861584	3.44189	-843.642				1.36093	2	0.02753	0.01723	1.71014	3402.31	-370.292	3772.61		-0.268647	2	0.0276832	0.0172317	1.72094	-671.619				-0.47706	2	0.01377	0.01034	1.42512
-0.88375	2	0.03618	0.02116	1.82358	-1781.76	-710.995	-1070.76		-0.19693	2	0.03618	0.02116	1.82358	-397.028	-351.012	-46.0156		-0.24802	2	0.0293653	0.00853174	3.67314	-620.05				1.4844	2	0.02918	0.01706	1.82358	3711.01	-249.373	3960.39		-0.341114	2	0.0293653	0.0170635	1.83657	-852.786				-0.418	2	0.01459	0.01024	1.51965
-0.37855	2	0.03821	0.02095	1.93797	-763.197	-458.533	-304.664		0.28791	2	0.03821	0.02095	1.93797	580.456	-240.788	821.244		-0.312655	2	0.0310322	0.00844839	3.90688	-781.637				0.80118	2	0.03081	0.0169	1.93797	2002.94	-174.712	2177.65		-0.378616	2	0.0310322	0.0168968	1.95344	-946.541				-0.36556	2	0.01541	0.01014	1.61498
-0.29251	2	0.04021	0.02075	2.05331	-589.735	-312.646	-277.089		-0.35779	2	0.04021	0.02075	2.05331	-721.347	-170.084	-551.263		-0.22698	2	0.0326841	0.00836579	4.14313	-567.449				-0.11601	2	0.03243	0.01673	2.05331	-290.014	-125.11	-164.904		-0.170978	2	0.0326841	0.0167316	2.07156	-427.445				-0.42047	2	0.01621	0.01004	1.7111
	--	0.04218	0.02054	--						--	0.04218	0.02054	--						--	0.0343214	0.00828393	--						--	0.03402	0.01657	--			0			--	0.0343214	0.0165679	--						--	0.01701	0.00994	--
c
CagZ_D155A to Cagβ-AAD1_N361A									CagZ_R159A to Cagβ-AAD1_E350A									CagZ_N162A to Cagβ-AAD1_N365A									CagZ_T170A to Cagβ-AAD1_D338A									CagZ_S184_to Cagβ-AAD1_WT									CagZ_E199A to Cagβ-AAD1_WT
DH	INJV	Xt	Mt	XMt	NDH	Fit	DY		DH	INJV	Xt	Mt	XMt	NDH	Fit	DY		DH	INJV	Xt	Mt	XMt	NDH	Fit	DY		DH	INJV	Xt	Mt	XMt	NDH	Fit	DY		DH	INJV	Xt	Mt	XMt	NDH	Fit	DY
-0.38999	0.5	0	0.025	0.01953	--	-34021	--		-0.80648	0.5	0	0.02	0.02441	--	--	-22408.7		-1.22361	0.5	0	0.02	0.02441	--	-32825.2	--		-0.12807	0.5	0	0.02	0.02441	--	-25664.1	--		-3.96109	0.5	0	0.02	0.02441	--	-39980.4	--		-5.75262	0.5	0	0.02	0.02441
-13.4111	2	0.000486973	0.02494	0.09811	-33527.8	-34011.6	483.784		-8.92534	2	0.000486973	0.01995	0.12263	-22313.3	90.8661	-22404.2		-15.3223	2	0.000486973	0.01995	0.12263	-38305.8	-32817	-5488.74		-9.23684	2	0.000486973	0.01995	0.12263	-23092.1	-25642.9	2550.83		-14.9009	2	0.000486973	0.01995	0.12263	-37252.2	-39939.9	2687.68		-16.182	2	0.000486973	0.01995	0.12263
-13.7066	2	0.00242	0.0247	0.17745	-34266.4	-33992	-274.452		-9.03561	2	0.00242	0.01976	0.22181	-22589	-194.377	-22394.6		-14.6809	2	0.00242	0.01976	0.22181	-36702.2	-32799.4	-3902.8		-8.31437	2	0.00242	0.01976	0.22181	-20785.9	-25597.4	4811.46		-15.9692	2	0.00242	0.01976	0.22181	-39922.9	-39847.8	-75.0449		-14.9474	2	0.00242	0.01976	0.22181
-13.6453	2	0.00434	0.02446	0.25755	-34113.2	-33964.4	-148.797		-9.0539	2	0.00434	0.01957	0.32194	-22634.8	-253.857	-22380.9		-13.3167	2	0.00434	0.01957	0.32194	-33291.7	-32774.2	-517.564		-9.20851	2	0.00434	0.01957	0.32194	-23021.3	-25528.6	2507.37		-16.274	2	0.00434	0.01957	0.32194	-40684.9	-39695.3	-989.543		-16.0431	2	0.00434	0.01957	0.32194
-13.2518	2	0.00624	0.02422	0.33842	-33129.6	-33926.8	797.228		-8.44193	2	0.00624	0.01938	0.42302	-21104.8	1257.31	-22362.1		-12.1992	2	0.00624	0.01938	0.42302	-30498	-32739	2240.99		-11.3689	2	0.00624	0.01938	0.42302	-28422.4	-25420.6	-3001.82		-16.173	2	0.00624	0.01938	0.42302	-40432.6	-39420.8	-1011.84		-16.7801	2	0.00624	0.01938	0.42302
-13.4055	2	0.00812	0.02398	0.42004	-33513.8	-33875.9	362.037		-8.72874	2	0.00812	0.01919	0.52505	-21821.9	515.031	-22336.9		-12.1084	2	0.00812	0.01919	0.52505	-30271.1	-32690	2418.89		-11.9992	2	0.00812	0.01919	0.52505	-29998.1	-25238.2	-4759.89		-15.6862	2	0.00812	0.01919	0.52505	-39215.6	-38852	-363.573		-15.4016	2	0.00812	0.01919	0.52505
-13.7824	2	0.00998	0.02375	0.50242	-34455.9	-33805.6	-650.328		-8.55892	2	0.00998	0.019	0.62803	-21397.3	905.451	-22302.8		-12.9393	2	0.00998	0.019	0.62803	-32348.2	-32620.1	271.867		-10.6795	2	0.00998	0.019	0.62803	-26698.7	-24894.3	-1804.34		-15.1098	2	0.00998	0.019	0.62803	-37774.4	-37376.9	-397.541		-14.4042	2	0.00998	0.019	0.62803
-13.5723	2	0.01182	0.02352	0.58557	-33930.7	-33705.4	-225.298		-9.05139	2	0.01182	0.01882	0.73196	-22628.5	-373.135	-22255.3		-12.8689	2	0.01182	0.01882	0.73196	-32172.2	-32515	342.879		-9.78894	2	0.01182	0.01882	0.73196	-24472.4	-24129	-343.378		-12.8078	2	0.01182	0.01882	0.73196	-32019.4	-32245.5	226.034		-13.8223	2	0.01182	0.01882	0.73196
-13.4614	2	0.01364	0.02329	0.66948	-33653.5	-33553.7	-99.8254		-9.1875	2	0.01364	0.01863	0.83685	-22968.7	-782.71	-22186		-13.0921	2	0.01364	0.01863	0.83685	-32730.3	-32343.3	-386.97		-8.93201	2	0.01364	0.01863	0.83685	-22330	-22005.6	-324.392		-7.2035	2	0.01364	0.01863	0.83685	-18008.7	-17739.9	-268.8		-12.946	2	0.01364	0.01863	0.83685
-13.5233	2	0.01544	0.02307	0.75414	-33808.3	-33303	-505.353		-9.32205	2	0.01544	0.01845	0.94268	-23305.1	-1229.1	-22076		-11.3826	2	0.01544	0.01845	0.94268	-28456.5	-32022.9	3566.34		-6.1561	2	0.01544	0.01845	0.94268	-15390.2	-15817.7	427.425		-1.94366	2	0.01544	0.01845	0.94268	-4859.14	-5682.27	823.128		-5.08304	2	0.01544	0.01845	0.94268
-13.326	2	0.01723	0.02284	0.83957	-33314.9	-32830.4	-484.537		-8.76871	2	0.01723	0.01827	1.04946	-21921.8	-43.9759	-21877.8		-12.3608	2	0.01723	0.01827	1.04946	-30902	-31288.6	386.662		-2.67549	2	0.01723	0.01827	1.04946	-6688.73	-6955.68	266.956		-0.68991	2	0.01723	0.01827	1.04946	-1724.78	-2110.01	385.237		-1.28234	2	0.01723	0.01827	1.04946
-12.671	2	0.01899	0.02262	0.92576	-31677.4	-31750.8	73.4319		-9.05025	2	0.01899	0.0181	1.1572	-22625.6	-1181.97	-21443.7		-10.8702	2	0.01899	0.0181	1.1572	-27175.4	-28991.2	1815.75		-1.18048	2	0.01899	0.0181	1.1572	-2951.19	-2605.92	-345.274		-0.96721	2	0.01899	0.0181	1.1572	-2418.02	-1031.24	-1386.78		-0.17126	2	0.01899	0.0181	1.1572
-10.9944	2	0.02074	0.0224	1.01271	-27486	-28581.1	1095.16		-7.47064	2	0.02074	0.01792	1.26589	-18676.6	1485.78	-20162.4		-8.52157	2	0.02074	0.01792	1.26589	-21303.9	-20393.9	-910.034		-0.83336	2	0.02074	0.01792	1.26589	-2083.41	-1197.96	-885.456		-0.7881	2	0.02074	0.01792	1.26589	-1970.24	-596.862	-1373.38		0.01071	2	0.02074	0.01792	1.26589
-7.94429	2	0.02246	0.02218	1.10042	-19860.7	-19226.3	-634.443		-6.15612	2	0.02246	0.01775	1.37552	-15390.3	-123.022	-15267.3		-3.16903	2	0.02246	0.01775	1.37552	-7922.59	-7327.45	-595.139		0.06876	2	0.02246	0.01775	1.37552	171.889	-661.24	833.128		-1.12907	2	0.02246	0.01775	1.37552	-2822.66	-382.917	-2439.75		-0.39541	2	0.02246	0.01775	1.37552
-2.9848	2	0.02417	0.02197	1.18889	-7461.99	-7605.87	143.881		-2.61659	2	0.02417	0.01757	1.48611	-6541.47	-479.279	-6062.19		0.15857	2	0.02417	0.01757	1.48611	396.427	-2306.41	2702.84		-0.91563	2	0.02417	0.01757	1.48611	-2289.07	-410.649	-1878.42		-0.80661	2	0.02417	0.01757	1.48611	-2016.51	-262.424	-1754.09		-1.36215	2	0.02417	0.01757	1.48611
-0.928	2	0.02586	0.02175	1.27812	-2320.01	-2788.07	468.058		-0.29219	2	0.02586	0.0174	1.59765	-730.465	1107.57	-1838.03		0.43046	2	0.02586	0.0174	1.59765	1076.14	-997.091	2073.24		-2.26976	2	0.02586	0.0174	1.59765	-5674.39	-275.263	-5399.13		-0.39464	2	0.02586	0.0174	1.59765	-986.593	-187.826	-798.767		-0.48247	2	0.02586	0.0174	1.59765
-0.43821	2	0.02753	0.02154	1.36811	-1095.52	-1293.79	198.278		-0.25628	2	0.02753	0.01723	1.71014	-640.712	116.579	-757.291		1.23615	2	0.02753	0.01723	1.71014	3090.39	-533.326	3623.71		-1.30616	2	0.02753	0.01723	1.71014	-3265.41	-194.122	-3071.28		-0.38299	2	0.02753	0.01723	1.71014	-957.475	-138.251	-819.224		-1.09796	2	0.02753	0.01723	1.71014
-0.17096	2	0.02918	0.02133	1.45886	-427.394	-716.542	289.149		-0.26776	2	0.02918	0.01706	1.82358	-669.403	-276.529	-392.874		-0.8085	2	0.02918	0.01706	1.82358	-2021.25	-321.877	-1699.37		-0.48671	2	0.02918	0.01706	1.82358	-1216.76	-141.599	-1075.17		-0.66017	2	0.02918	0.01706	1.82358	-1650.41	-103.418	-1546.99		-0.03691	2	0.02918	0.01706	1.82358
-0.16172	2	0.03081	0.02112	1.55038	-404.306	-442.034	37.7275		-0.25918	2	0.03081	0.0169	1.93797	-647.941	-416.062	-231.879		-1.05217	2	0.03081	0.0169	1.93797	-2630.42	-208.278	-2422.14		-0.04684	2	0.03081	0.0169	1.93797	-117.09	-105.507	-11.5828		-0.51326	2	0.03081	0.0169	1.93797	-1283.14	-77.801	-1205.34		0.1995	2	0.03081	0.0169	1.93797
-0.16227	2	0.03243	0.02091	1.64265	-405.667	-291.151	-114.517		0.49132	2	0.03243	0.01673	2.05331	1228.3	1375.39	-147.091		-0.18881	2	0.03243	0.01673	2.05331	-472.022	-139.93	-332.092		-0.0481	2	0.03243	0.01673	2.05331	-120.244	-79.4808	-40.7627		-0.42377	2	0.03243	0.01673	2.05331	-1059.43	-58.2203	-1001.21		-0.15033	2	0.03243	0.01673	2.05331
	--	0.03402	0.02071	--						--	0.03402	0.01657	--						--	0.03402	0.01657	--						--	0.03402	0.01657	--						--	0.03402	0.01657	--						--	0.03402	0.01657	--
d
CagZ_WT to Cagβ-AAD1_D309A									CagZ _WT to Cagβ-AAD1_Y374F									CagZ_WT to Cagβ-AAD1 _K388A									CagZ _WT to Cagβ-AAD1__E396A									CagZ _WT to Cagβ-AAD1 _N449A
DH	INJV	Xt	Mt	XMt	NDH	Fit	DY		DH	INJV	Xt	Mt	XMt	NDH	Fit	DY		DH	INJV	Xt	Mt	XMt	NDH	Fit	DY		DH	INJV	Xt	Mt	XMt	NDH	Fit	DY		DH	INJV	Xt	Mt	XMt	NDH	Fit	DY
1.96192	0.5	0	0.02	0.02441	--	-43292.9	--		-2.01859	0.5	0	0.02	0.02441	--	-49003.5	--		-0.1206	0.5	0	0.02	0.02441	--	-44685.5	--		1.96192	0.5	0	0.02	0.02441	--	-43292.9	--		-0.3147	0.5	0	0.02	0.02441	--	-40430.8	--
-16.801	2	0.000486973	0.01995	0.12263	-42002.4	-43255.8	1253.35		-20.1642	2	0.000486973	0.01995	0.12263	-50410.6	-48991.9	-1418.7		-17.276	2	0.000486973	0.01995	0.12263	-43190.1	-44671.1	1480.96		-16.801	2	0.000486973	0.01995	0.12263	-42002.4	-43255.8	1253.35		-15.741	2	0.000486973	0.01995	0.12263	-39352.6	-40422.6	1070.03
-17.3354	2	0.00242	0.01976	0.22181	-43338.4	-43173.4	-165.046		-19.5832	2	0.00242	0.01976	0.22181	-48958	-48964.1	6.14648		-18.3781	2	0.00242	0.01976	0.22181	-45945.3	-44639.5	-1305.81		-17.3354	2	0.00242	0.01976	0.22181	-43338.4	-43173.4	-165.046		-15.5919	2	0.00242	0.01976	0.22181	-38979.7	-40404.4	1424.71
-17.4655	2	0.00434	0.01957	0.32194	-43663.7	-43043.1	-620.574		-19.3504	2	0.00434	0.01957	0.32194	-48375.9	-48917.7	541.786		-17.5688	2	0.00434	0.01957	0.32194	-43922	-44592.2	670.218		-17.4655	2	0.00434	0.01957	0.32194	-43663.7	-43043.1	-620.574		-16.0245	2	0.00434	0.01957	0.32194	-40061.3	-40376.6	315.357
-17.3274	2	0.00624	0.01938	0.42302	-43318.5	-42824.5	-493.998		-19.0538	2	0.00624	0.01938	0.42302	-47634.6	-48837.4	1202.86		-17.8972	2	0.00624	0.01938	0.42302	-44742.9	-44521.5	-221.394		-17.3274	2	0.00624	0.01938	0.42302	-43318.5	-42824.5	-493.998		-16.3647	2	0.00624	0.01938	0.42302	-40911.8	-40335.9	-575.88
-16.9149	2	0.00812	0.01919	0.52505	-42287.2	-42417.9	130.709		-18.9819	2	0.00812	0.01919	0.52505	-47454.8	-48679.7	1224.93		-18.1587	2	0.00812	0.01919	0.52505	-45396.8	-44411.6	-985.106		-16.9149	2	0.00812	0.01919	0.52505	-42287.2	-42417.9	130.709		-16.2882	2	0.00812	0.01919	0.52505	-40720.4	-40275	-445.451
-16.7009	2	0.00998	0.019	0.62803	-41752.2	-41527.6	-224.566		-19.8692	2	0.00998	0.019	0.62803	-49673	-48274.3	-1398.68		-17.365	2	0.00998	0.019	0.62803	-43412.5	-44226.8	814.286		-16.7009	2	0.00998	0.019	0.62803	-41752.2	-41527.6	-224.566		-16.6614	2	0.00998	0.019	0.62803	-41653.4	-40178.3	-1475.07
-15.534	2	0.01182	0.01882	0.73196	-38834.9	-39028	193.098		-18.6521	2	0.01182	0.01882	0.73196	-46630.3	-46384.2	-246.101		-17.3375	2	0.01182	0.01882	0.73196	-43343.7	-43870.8	527.079		-15.534	2	0.01182	0.01882	0.73196	-38834.9	-39028	193.098		-16.1729	2	0.01182	0.01882	0.73196	-40432.2	-40006.3	-425.853
-12.186	2	0.01364	0.01863	0.83685	-30465	-30389.9	-75.165		-11.0299	2	0.01364	0.01863	0.83685	-27574.8	-27732.8	158.092		-17.1889	2	0.01364	0.01863	0.83685	-42972.3	-43012	39.7625		-12.186	2	0.01364	0.01863	0.83685	-30465	-30389.9	-75.165		-15.7099	2	0.01364	0.01863	0.83685	-39274.9	-39631.1	356.258
-5.52761	2	0.01544	0.01845	0.94268	-13819	-13650.8	-168.222		-1.76118	2	0.01544	0.01845	0.94268	-4402.94	-3646.42	-756.524		-16.5623	2	0.01544	0.01845	0.94268	-41405.7	-39999	-1406.69		-5.52761	2	0.01544	0.01845	0.94268	-13819	-13650.8	-168.222		-15.4761	2	0.01544	0.01845	0.94268	-38690.2	-38450.5	-239.634
-1.43244	2	0.01723	0.01827	1.04946	-3581.11	-4500.11	919.005		0.66728	2	0.01723	0.01827	1.04946	1668.21	-817.097	2485.31		-10.4173	2	0.01723	0.01827	1.04946	-26043.3	-26625.5	582.235		-1.43244	2	0.01723	0.01827	1.04946	-3581.11	-4500.11	919.005		-12.6687	2	0.01723	0.01827	1.04946	-31671.8	-31635.1	-36.6491
-0.78573	2	0.01899	0.0181	1.1572	-1964.34	-1885.89	-78.4433		-0.1654	2	0.01899	0.0181	1.1572	-413.512	-339.063	-74.4492		-3.27167	2	0.01899	0.0181	1.1572	-8179.18	-7811.52	-367.662		-0.78573	2	0.01899	0.0181	1.1572	-1964.34	-1885.89	-78.4433		-4.17613	2	0.01899	0.0181	1.1572	-10440.3	-10529.3	88.9321
-0.55596	2	0.02074	0.01792	1.26589	-1389.9	-991.385	-398.514		0.11228	2	0.02074	0.01792	1.26589	280.689	-179.03	459.719		-0.78466	2	0.02074	0.01792	1.26589	-1961.65	-2264.49	302.836		-0.55596	2	0.02074	0.01792	1.26589	-1389.9	-991.385	-398.514		-0.91608	2	0.02074	0.01792	1.26589	-2290.2	-2107.57	-182.63
-0.77413	2	0.02246	0.01775	1.37552	-1935.32	-598.572	-1336.75		-0.71155	2	0.02246	0.01775	1.37552	-1778.88	-105.986	-1672.9		-0.75368	2	0.02246	0.01775	1.37552	-1884.19	-975.189	-909.004		-0.77413	2	0.02246	0.01775	1.37552	-1935.32	-598.572	-1336.75		-0.10391	2	0.02246	0.01775	1.37552	-259.764	-753.597	493.833
-0.48869	2	0.02417	0.01757	1.48611	-1221.72	-394.062	-827.655		-0.72695	2	0.02417	0.01757	1.48611	-1817.36	-66.0596	-1751.31		-0.62567	2	0.02417	0.01757	1.48611	-1564.17	-524.797	-1039.37		-0.48869	2	0.02417	0.01757	1.48611	-1221.72	-394.062	-827.655		0.13437	2	0.02417	0.01757	1.48611	335.93	-369.977	705.907
-0.61776	2	0.02586	0.0174	1.59765	-1544.41	-274.425	-1269.99		-0.60515	2	0.02586	0.0174	1.59765	-1512.88	-41.3879	-1471.49		-0.655	2	0.02586	0.0174	1.59765	-1637.49	-319.059	-1318.44		-0.61776	2	0.02586	0.0174	1.59765	-1544.41	-274.425	-1269.99		-0.73628	2	0.02586	0.0174	1.59765	-1840.7	-211.602	-1629.1
-0.30183	2	0.02753	0.01723	1.71014	-754.576	-198.268	-556.308		-1.21388	2	0.02753	0.01723	1.71014	-3034.7	-24.6709	-3010.02		0.58588	2	0.02753	0.01723	1.71014	1464.71	-208.055	1672.76		-0.30183	2	0.02753	0.01723	1.71014	-754.576	-198.268	-556.308		-0.81691	2	0.02753	0.01723	1.71014	-2042.27	-130.796	-1911.47
-0.60217	2	0.02918	0.01706	1.82358	-1505.43	-146.556	-1358.88		-0.73677	2	0.02918	0.01706	1.82358	-1841.93	-12.4772	-1829.45		-0.0452	2	0.02918	0.01706	1.82358	-112.993	-140.968	27.9751		-0.60217	2	0.02918	0.01706	1.82358	-1505.43	-146.556	-1358.88		-1.02576	2	0.02918	0.01706	1.82358	-2564.39	-83.4997	-2480.89
-0.53092	2	0.03081	0.0169	1.93797	-1327.31	-109.581	-1217.73		-1.01283	2	0.03081	0.0169	1.93797	-2532.08	-3.0228	-2529.06		-2.20672	2	0.03081	0.0169	1.93797	-5516.8	-96.8848	-5419.92		-0.53092	2	0.03081	0.0169	1.93797	-1327.31	-109.581	-1217.73		-1.06403	2	0.03081	0.0169	1.93797	-2660.08	-52.9366	-2607.15
-0.3753	2	0.03243	0.01673	2.05331	-938.245	-81.9853	-856.26		-0.58089	2	0.03243	0.01673	2.05331	-1452.22	4.69285	-1456.92		-0.01224	2	0.03243	0.01673	2.05331	-30.5942	-65.9511	35.3569		-0.3753	2	0.03243	0.01673	2.05331	-938.245	-81.9853	-856.26		-0.84954	2	0.03243	0.01673	2.05331	-2123.85	-31.611	-2092.24
	--	0.03402	0.01657	--						--	0.03402	0.01657	--						--	0.03402	0.01657	--						--	0.03402	0.01657	--						--	0.03402	0.01657	--
[truncated: 3 more columns]

## Sheet: Supplementary Figure 5
a
CagZ _WT to Cagβ1											CagZ _WT to Cagβ2											CagZ _Y181A/R187A to Cagβ1
DH	INVJ	Xt	Mt	XMt	NDH						DH	INJV	Xt	Mt	XMt	NDH						DH	INJV	Xt	Mt	XMt	NDH
0.607061	0.5	0	8	0.0244081	15.1765						-1.43126	0.5	0	0.0078	0.0262856	-34077.7						-4.45777	0.5	0	0.006	0.03254	-111444
-7.71428	2	0.194789	7.98052	0.122639	-48.2142						-6.17713	2	0.000204529	0.00778101	0.132073	-36768.6						3.72924	2	0.000194789	0.00599	0.16351	23307.8
-9.0865	2	0.969227	7.90308	0.221839	-56.7906						-8.24489	2	0.00101769	0.0077055	0.238903	-49076.7						-1.61846	2	0.000969191	0.00593	0.29575	-10115.4
-9.33582	2	1.73619	7.82638	0.322021	-58.3489						-8.0263	2	0.001823	0.00763072	0.346792	-47775.6						-1.12924	2	0.00174	0.00587	0.42925	-7057.77
-9.24128	2	2.4958	7.75042	0.423201	-57.758						-7.86761	2	0.00262059	0.00755666	0.455755	-46831						-0.31817	2	0.0025	0.00581	0.56403	-1988.56
-9.14653	2	3.24815	7.67519	0.525394	-57.1658						-7.83677	2	0.00341056	0.00748331	0.565809	-46647.5						-1.23655	2	0.00325	0.00576	0.70007	-7728.42
-8.73331	2	3.99334	7.60067	0.628615	-54.5832						-7.52773	2	0.00419301	0.00741065	0.676969	-44807.9						-0.43778	2	0.00399	0.0057	0.83737	-2736.15
-6.89785	2	4.73149	7.52685	0.732878	-43.1116						-7.15576	2	0.00496806	0.00733868	0.789254	-42593.8						-0.0867	2	0.00473	0.00565	0.97595	-541.874
-3.54872	2	5.46268	7.45373	0.838202	-22.1795						-6.33773	2	0.00573581	0.00726739	0.902679	-37724.6						0.20046	2	0.00546	0.00559	1.11579	1252.87
-2.15618	2	6.18702	7.3813	0.9446	-13.4761						-3.02159	2	0.00649637	0.00719677	1.01726	-17985.7						0.01977	2	0.00618	0.00554	1.25691	123.585
-2.0809	2	6.9046	7.30954	1.05209	-13.0056						-0.681018	2	0.00724983	0.0071268	1.13302	-4053.68						-0.19558	2	0.00689	0.00548	1.39928	-1222.36
-2.15624	2	7.61551	7.23845	1.16069	-13.4765						-0.279887	2	0.00799629	0.00705749	1.24998	-1665.99						-0.10806	2	0.0076	0.00543	1.54293	-675.392
-2.03623	2	8.31985	7.16801	1.27042	-12.7264						-0.175443	2	0.00873584	0.00698881	1.36814	-1044.31						-0.44936	2	0.00829	0.00538	1.68785	-2808.53
-3.61265	2	9.01771	7.09823	1.38129	-22.5791						-0.269927	2	0.0094686	0.00692077	1.48754	-1606.71						-0.25198	2	0.00899	0.00532	1.83403	-1574.9
6.05702	2	9.70918	7.02908	1.49332	37.8564						-0.102603	2	0.0101946	0.00685335	1.60819	-610.731						-0.43749	2	0.00967	0.00527	1.98148	-2734.3
-1.65159	2	10.3943	6.96057	1.60653	-10.3225						-0.128843	2	0.0109141	0.00678655	1.73011	-766.926						-0.4452	2	0.01034	0.00522	2.1302	-2782.5
-1.76103	2	11.0733	6.89267	1.72094	-11.0064						-0.242865	2	0.011627	0.00672035	1.85332	-1445.63						-0.17806	2	0.01101	0.00517	2.28019	-1112.89
-1.64297	2	11.7461	6.82539	1.83657	-10.2685						-0.246706	2	0.0123334	0.00665475	1.97785	-1468.49						-0.0149	2	0.01167	0.00512	2.43144	-93.1374
-2.17864	2	12.4129	6.75871	1.95344	-13.6165						-0.237775	2	0.0130335	0.00658975	2.1037	-1415.33						-0.68938	2	0.01233	0.00507	2.58396	-4308.61
-2.17249	2	13.0737	6.69263	2.07156	-13.578						-0.174696	2	0.0137273	0.00652532	2.23091	-1039.86						-0.26861	2	0.01297	0.00502	2.73775	-1678.82
	--	13.7285	6.62715	--								--	0.014415	0.00646147	--								--	0.01361	0.00497	--
b
CagZ_WT to Cagβ-AAD1_WT											CagZ_WT to Cagβ-AAD2											CagZ_WT to Cagβ-AAD3
DH	INJV	Xt	Mt	XMt	NDH	Fit	DY				DH	INJV	Xt	Mt	XMt	NDH	Fit	DY				DH	INVJ	Xt	Mt	XMt	NDH
-1.00605	0.5	0	0.0055	0.06879	--	-27401.5	--				-0.57907	0.5	0	0.0068	0.05564	-7471.9	-22728.2	--				-0.360175	0.5	0	0.0068	0.0556361	-4647.41
-8.38578	2	0.000377404	0.00549	0.34561	-27050.9	-27375.7	324.832				-7.16964	2	0.000377404	0.00678	0.27953	-23127.9	-22714.9	-412.925				-7.82786	2	0.000377404	0.00678344	0.279545	-25251.2
-8.49173	2	0.00188	0.00543	0.62511	-27392.7	-27321.7	-70.9519				-6.45528	2	0.00188	0.00672	0.5056	-20823.5	-22681.4	1857.94				-6.02135	2	0.00187788	0.00671762	0.505662	-19423.7
-8.46415	2	0.00336	0.00538	0.90729	-27303.7	-27243.1	-60.6649				-6.75775	2	0.00336	0.00665	0.73383	-21799.2	-22615.5	816.32				-6.22259	2	0.00336388	0.00665242	0.734019	-20072.9
-8.18947	2	0.00483	0.00533	1.19215	-26417.7	-27125	707.353				-7.45716	2	0.00483	0.00659	0.96424	-24055.4	-22459	-1596.39				-7.52417	2	0.00483561	0.00658786	0.96465	-24271.5
-8.28103	2	0.00629	0.00528	1.47969	-26713	-26938.3	225.276				-7.08378	2	0.00629	0.00652	1.1968	-22850.9	-21900.8	-950.13				-7.75249	2	0.00629329	0.00652391	1.19759	-25008
-8.27577	2	0.00773	0.00523	1.7699	-26696	-26618.6	-77.4529				-5.30568	2	0.00773	0.00646	1.43154	-17115.1	-17491.9	376.816				-3.47652	2	0.0077371	0.00646057	1.43287	-11214.6
-8.26524	2	0.00916	0.00517	2.0628	-26662.1	-26005.8	-656.255				-1.4287	2	0.00916	0.0064	1.66844	-4608.72	-4210.65	-398.068				-1.02413	2	0.00916726	0.00639782	1.67053	-3303.63
-7.99135	2	0.01057	0.00512	2.35838	-25778.5	-24641.5	-1136.99				-0.06529	2	0.01057	0.00634	1.90752	-210.626	-726.172	515.546				-0.169544	2	0.0105839	0.00633567	1.91061	-546.917
-6.36086	2	0.01197	0.00507	2.65664	-20518.9	-21176.3	657.415				0.85636	2	0.01197	0.00627	2.14875	2762.45	-265.69	3028.14				1.5859	2	0.0119873	0.0062741	2.15313	5115.8
-4.0782	2	0.01335	0.00503	2.95758	-13155.5	-13820	664.492				-0.43906	2	0.01335	0.00621	2.39216	-1416.32	-134.042	-1282.28				0.39929	2	0.0133777	0.00621311	2.39815	1288.03
-2.45994	2	0.01472	0.00498	3.2612	-7935.29	-6363.16	-1572.13				-0.50433	2	0.01472	0.00615	2.63773	-1626.89	-79.0141	-1547.87				-0.502899	2	0.014755	0.00615268	2.64569	-1622.25
-0.69033	2	0.01607	0.00493	3.5675	-2226.87	-2820.65	593.779				-1.06345	2	0.01607	0.00609	2.88547	-3430.48	-50.7431	-3379.73				-0.379311	2	0.0161197	0.00609281	2.8958	-1223.58
-0.28244	2	0.01741	0.00488	3.87647	-911.083	-1452.36	541.279				-0.79953	2	0.01741	0.00603	3.13538	-2579.14	-34.162	-2544.97				-1.38909	2	0.0174718	0.00603349	3.14852	-4480.93
-0.15792	2	0.01873	0.00483	4.18813	-509.42	-855.042	345.622				-0.77969	2	0.01873	0.00597	3.38746	-2515.14	-23.4689	-2491.67				-1.24854	2	0.0188115	0.00597472	3.40389	-4027.56
-0.04653	2	0.02004	0.00479	4.50247	-150.081	-552.569	402.487				-0.02368	2	0.02004	0.00592	3.6417	-76.3797	-16.0478	-60.3319				-0.510572	2	0.020139	0.00591648	3.66195	-1647.01
-0.0475	2	0.02134	0.00474	4.81948	-153.21	-380.645	227.435				-0.75378	2	0.02134	0.00586	3.89811	-2431.55	-10.5794	-2420.97				-0.898884	2	0.0214545	0.00585877	3.92274	-2899.63
0.3265	2	0.02262	0.00469	5.13918	1053.22	-274.08	1327.3				-0.45791	2	0.02262	0.0058	4.15669	-1477.13	-6.34091	-1470.79				-0.921067	2	0.0227581	0.00580158	4.1863	-2971.18
0.09724	2	0.02388	0.00465	5.46156	313.681	-203.485	517.166				-0.69666	2	0.02388	0.00574	4.41744	-2247.3	-2.90966	-2244.39				-0.265616	2	0.0240499	0.00574491	4.45269	-856.824
-0.14015	2	0.02513	0.0046	5.78661	-452.093	-154.187	-297.906				-0.83316	2	0.02513	0.00569	4.68035	-2687.6	-0.02548	-2687.57				-0.318616	2	0.0253302	0.00568874	4.72195	-1027.79
	--	0.02636	0.00456	--								--	0.02636	0.00563	--								--	0.0265991	0.00563307	--
